# Supplementary material for: Blood Neurofilament Levels Predict Cognitive Decline across the Alzheimer’s Disease Continuum
Source: Int J Mol Sci. 2023 Dec 11;24(24):17361. doi: 10.3390/ijms242417361 (PMC10743700; doi:10.3390/ijms242417361)
Supplement: Supplementary file 1 [file ijms-24-17361-s001.zip]

Archive with 1 entries (1 files):
- ijms-2657411-supplementary.pdf
